# Supplementary material for: Deciphering shared receptor usage in genomically unrelated bacteriophages infecting hypervirulent Klebsiella pneumoniae K1 ST23
Source: FEMS Microbes. 2025 Oct 20;6:xtaf014. doi: 10.1093/femsmc/xtaf014 (PMC12611254; doi:10.1093/femsmc/xtaf014)
Supplement: xtaf014_Supplemental_Files [file xtaf014_supplemental_files.zip]

Archive with 6 entries (6 files):
- FEMSMC-2025-030.R1 one sentence summary.docx
- FEMSMC-2025-030.R1 supplementary data - reviews and author response.docx
- SF1_alignArtboard 1@6x-100.jpg
- SF2_alignArtboard 1@6x-100.jpg
- SF3_alignArtboard 1@6x-100.jpg
- SF4_alignArtboard 1@6x-100.jpg
